# Supplementary material for: eHealth literacy and its associated factors in Ethiopia: Systematic review and meta-analysis
Source: PLoS One. 2023 Mar 3;18(3):e0282195. doi: 10.1371/journal.pone.0282195 (PMC9983868; doi:10.1371/journal.pone.0282195)
Supplement: S1 Data — (XLSX) [file pone.0282195.s002.xlsx]

## Sheet: Sheet1
No	Title	Author	Publication year	sampling techniquie	data collection techniquie	Study area	study year	study design	study population	sample size	magnitude	associated factor	AOR	LCL	UCL
1	eHealth Literacy of Medical and Health Science Students and Factors Affecting eHealth Literacy in an Ethiopian University: A Cross-Sectional Study	Mengestie et al.	2021	Stratified multistage sampling	self-administered questionnaire	University of Gondar, Ethiopia	2019	institution-based cross-sectional study	Student	385	0.6	gender(female)	1.55	1.08	2.22
		Mengestie et al.										Internet efficacy(good)	2.26	1.56	3.26
		Mengestie et al.										field of study(hi)	2.02	1.15	3.15
		Mengestie et al.										Use of specific site(user)	2.84	1.86	4.33
		Mengestie et al.										Internet usefulness	3.33	1.95	5.69
		Mengestie et al.										Medical app use	1.7	1.13	2.55
2	Internet use and eHealth literacy among health-care professionals in a resource limited setting: a cross-sectional survey	Shiferaw.et.al	2019	A simple randomsampling technique	A self-administered structured questionnaire	University of Gondar, Ethiopia	2018	An institution-based cross-sectional	Health-care professionals	291	0.693	Age(21-29)	1.182	1.32	1.32
												education(degree)	0.657	1.051	3.543
												Profession(physician)	1.889	1.409	31.029
												proffesion(nurse)	0.788	1.107	4.363
												Salary (ETB)	1.311	0.166	1.243
												year of experience	1.392	1.872	8.639
3	E-health literacy and associated factors among chronic patients in a low-income country: a cross-sectional survey	Shiferaw.et.al	2019	Stratified sampling	interviewer administered questionnaire	University of Gondar, Ethiopia	2020	Institutional based cross-sectional study design	chronic patient	423	0.465	higher education (at least having the diploma)	3.48	1.54	7.87
												government employee	1.71	1.11	2.68
												urban resident AOR:	1.37	0.54	3.49
												perceived good health status	3.97	1.38	11.38
												having higher income AOR:	4.44	1.32	14.86
												Daily internet use	2.96	1.08	6.76
												knowledge	3.12	1.61	5.3
												attitude	2.94	1.07	3.52
												higher level of computer literacy	3.81	2.19	6.61
4	eHealth literacy and internet use among undergraduate nursing students in a resource limited country: A cross-sectional study	Shiferaw.et.al	2019	Stratified sampling		University of Gondar, Ethiopia	2019	Institutional based cross-sectional study design	student	236	60.7	Gender	8.064	9.307	6.821
												Enrollment year	2.246	1.793	2.7
												residence	4.241	2.921	5.5
5	eHealth literacy and its associated factors among health professionals during COVID-19 pandemic in resource-limited settings: A cross-sectional study	tesfa.etal	2022	simple random		health professionasl	2020	institutional based cross sectional		423	58.7	electroni health information resource utlization	2.2	1.34	3.63
												computer access	2.3	1.389	3.861
												computer knowledge	2.3	1.442	3.787
												Perceived ease of use	4.53	2.768	7.401
												perceived usfulnes	1.82	1.075	3.091

## Sheet: Sheet2
Author	Year of Publication	sampling technique	data collection techniquie	Region /study area	Study Year	Study design	study population	Sample Size	Magnitude	semagnitude	Log magnitude	se Log magnitude
Mengestie et al.	2021	Stratified sampling	self adminsterd	university of gondar	2019	institutional based cross section	students	385	60.01	14.1415	4.09451	5.72048
eden.et.al	2019	simple random	self adminsterd	university of gondar	2018	institutional based cross section	health professionals	291	69.3	13.3151	4.23844	5.81578
fikadie.et.al	2020	Stratified sampling	interviwer adminsterd	university of gondar	2020	institutional based cross section	chronic pateints	423	46.5	14.3984	3.83945	5.5468
Shiferaw.et.al	2020	Stratified sampling	self adminsterd	northwst	2019	institutional based cross section	nursing students	236	60.7	14.0994	4.10594	5.72811
tesfa.et.al	2022	simple random	self adminsterd	northwest	2020	institutional based cross section	health professionals	423	58.7	14.2136	4.07244	5.70569

## Sheet: Sheet3
Author	study year	Year of publication	study population	sample size	Magnitude	Associated factors	OR	LCI	UCI	LogLCI	LogUCI	LogOR	seLogOR
Mengestie et al.	2019	2021	students	385	60	perceved usfullness	3.33	1.95	5.69	0.667829	1.73871	1.20297	0.273184
tesfa.et.al	2020	2022	health professionals	423	58.7	perceved usfullness	1.82	1.075	3.091	0.0723207	1.12849	0.598837	0.269432
eden.et.al	2018	2019	health professionals	291	69.3	educational status	1.657	1.051	3.543	0.0497421	1.26497	0.505009	0.310008
shiferaw.et.al	2019	2020	chronic pateints	423	46.5	educational status	3.48	1.54	7.87	0.431782	2.06306	1.24703	0.416142
fikadie.et.al	2019	2020	chronic pateints	423	46.5	residence	1.37	1.54	3.49	0.431782	1.2499	0.314811	0.208704
shiferaw.et.al	2019	2019	nursing students	236	60.7	residence	4.241	2.921	5.5	1.07193	1.70475	1.4448	0.161434
eden.et.al	2018	2019	health professionals	291	69.3	income	1.311	1.16	1.63	0.14842	0.48858	0.27079	0.0867755
shiferaw.et.al	2019	2020	chronic pateints	423	46.5	income	4.44	1.32	14.86	0.277632	2.69867	1.49065	0.617613
Mengestie et al.	2019	2021	students	385	60	internet use	2.26	1.56	3.26	0.444686	1.18173	0.815365	0.188021
fikadie.et.al	2019	2020	chronic pateints	423	46.5	internet use	2.96	1.08	6.76	0.076961	1.91102	1.08519	0.467873
tesfa.et.al	2020	2022	health professionals	423	58.7	knowledge	2.3	1.442	3.787	0.366031	1.33157	0.832909	0.246312
fikadie.et.al	2019	2020	chronic pateints	423	46.5	knowledge	3.12	1.61	5.3	0.476234	1.66771	1.13783	0.303947
Mengestie et al.	2019	2021	students	385	60	electronic source utlization	2.84	1.86	4.33	0.620576	1.46557	1.0438	0.215559
tesfa.et.al	2020	2022	health professionals	423	58.7	electronic source utlization	2.2	1.34	3.63	0.29267	1.28923	0.788457	0.254225
Mengestie et al.	2019	2021	students	385	60	gender	1.55	1.08	2.22	0.076961	0.797507	0.438255	0.183813
shiferaw.et.al	2019	2019	nursing students	236	60.7	gender	2.064	1.821	3.307	0.599386	1.19604	0.724646	0.152208
fikadie.et.al	2019	2020	chronic pateints	423	46.5	computer literacy	3.81	2.19	6.61	0.783902	1.88858	1.33763	0.281807
tesfa.et.al	2020	2022	health professionals	423	58.7	computeracess	2.3	1.389	3.861	0.328584	1.35093	0.832909	0.260802
